# Supplementary material for: A Protocol for Enhancing Allied Health Care for Older People in Residential Care: The EAHOP Intervention
Source: Healthcare (Basel). 2025 Feb 6;13(3):341. doi: 10.3390/healthcare13030341 (PMC11817486; doi:10.3390/healthcare13030341)
Supplement: Supplementary file 1 [file healthcare-13-00341-s001.zip]

Archive with 1 entries (1 files):
- healthcare-3386343-supplementary.pdf
